# Supplementary material for: Bioactive Properties of Kakadu Plum-Blended Products
Source: Molecules. 2023 Mar 21;28(6):2828. doi: 10.3390/molecules28062828 (PMC10056586; doi:10.3390/molecules28062828)
Supplement: Supplementary file 1 [file molecules-28-02828-s001.zip]

Archive with 1 entries (1 files):
- molecules-2270262-supplementary.pdf
